# Supplementary material for: Targeting Cytotoxic Agents through EGFR-Mediated Covalent Binding and Release
Source: J Med Chem. 2023 Aug 30;66(17):12324–41. doi: 10.1021/acs.jmedchem.3c00845 (PMC10510387; doi:10.1021/acs.jmedchem.3c00845)
Supplement: Supplementary file 1 — jm3c00845_si_001.csv [file jm3c00845_si_001.csv]

Paper no	SMILES	EGFR pIC50	Cellular pEGFR pIC50	pGI50
11	FC1=CC=C(OC(/C=C/N2C(NC=C(F)C2=O)=O)=O)C=C1
12	ClC1=CC=C(OC(/C=C/N2C(NC=C(F)C2=O)=O)=O)C=C1
13	COC1=CC=C(OC(/C=C/N2C(NC=C(F)C2=O)=O)=O)C=C1
14	N#CC1=CC=C(OC(/C=C/N2C(NC=C(F)C2=O)=O)=O)C=C1
17	COCCOCCOC1=CC=C(NC(/C=C/N2C(NC=C(F)C2=O)=O)=O)C=C1
21	COCCOCCOC1=CC=C(NC(/C=C/N2C(NC=C(F)C2=O)=O)=O)C=C1
24	O=C(/C=C/N1C(NC=C(F)C1=O)=O)CC2=CC=CC=C2
30	ClC1=CN=C(NC2=C(OC)C=CC(NC(/C=C/N3C(C(F)=CNC3=O)=O)=O)=C2)N=C1C4=C5N(C=CC=C5)N=C4
35	COC1=C(NC2=NC(C3=CN(C)C4=C3C=CC=C4)=CC=N2)C=C(OC(/C=C/N5C(C(F)=CNC5=O)=O)=O)C(F)=C1
39	CN(C1=C2C=CC=C1)C=C2C3=CC=NC(NC4=CC(OC(/C=C/N5C(C(F)=CNC5=O)=O)=O)=CC=C4[N+]([O-])=O)=N3
48	FC(C=C1)=C(Cl)C=C1NC2=NC=NC3=CC(OC)=C(OC4CN(C(/C=C/N5C(C(F)=CNC5=O)=O)=O)C4)C=C32
49	FC(C=C1)=C(Cl)C=C1NC2=NC=NC3=CC(OC)=C(O[C@@H]4CCN(C4)C(/C=C/N5C(C(F)=CNC5=O)=O)=O)C=C32
50	FC(C=C1)=C(Cl)C=C1NC2=NC=NC3=CC(OC)=C(O[C@H]4CCN(C4)C(/C=C/N5C(C(F)=CNC5=O)=O)=O)C=C32
51	FC(C=C1)=C(Cl)C=C1NC2=NC=NC3=CC(OC)=C(OC4CCN(CC4)C(/C=C/N5C(C(F)=CNC5=O)=O)=O)C=C32
53	[O]C1=C(OC(/C=C/N2C(C(F)=CNC2=O)=O)=O)C=C3C(N=CN=C3NC4=CC(Cl)=C(F)C=C4)=C1	6.8 +/- 0.065	7.8	6.4
56	FC(C=C1)=C(Cl)C=C1NC2=NC=NC3=CC(OC)=C(OC(/C=C/CN4CCCCC4)=O)C=C32	8.1 +/- 0.82	5.3	<5.0
57	FC(C(Cl)=C1)=CC=C1NC2=NC=NC3=CC(OC)=C(NC(/C=C/N4C(NC=C(F)C4=O)=O)=O)C=C32	7.3 +/- 0.19	5.6	<5.0
